# Supplementary material for: Geography as non-genetic modulation factor of chicken cecal microbiota
Source: PLoS One. 2021 Jan 6;16(1):e0244724. doi: 10.1371/journal.pone.0244724 (PMC7787451; doi:10.1371/journal.pone.0244724)
Supplement: S1 Table — (XLSX) [file pone.0244724.s003.xlsx]

## Sheet: Sheet1
S1 Table. Sampling data from Argentinian poultry commercial farms.
Sample ID	Source	Farm ID	N° Pens	Age (days)		Sample ID	Source	Farm ID	N° Pens	Age (days)
CP1	Conventional poultry	1	1	21		CP11	Conventional poultry	3	1	21
CP2	Conventional poultry	1	2	21		CP12	Conventional poultry	3	2	21
CP3	Conventional poultry	1	3	21		CP13	Conventional poultry	4	1	21
CP4	Conventional poultry	1	4	21		CP14	Conventional poultry	4	2	21
CP5	Conventional poultry	1	5	21		CP15	Conventional poultry	5	1	21
CP6	Conventional poultry	1	6	21		CP16	Conventional poultry	6	1	21
CP7	Conventional poultry	1	1	40		CP17	Conventional poultry	6	2	21
CP8	Conventional poultry	1	2	40		CP18	Conventional poultry	7	1	21
CP9	Conventional poultry	1	3	40		CP19	Conventional poultry	7	2	21
CP10	Conventional poultry	1	4	40		CP20	Conventional poultry	8	1	21
						CP21	Conventional poultry	8	2	21
AE1	Agroecological Farm	2	1	115		CP22	Conventional poultry	9	1	15
AE2	Agroecological Farm	2	2	115		CP23	Conventional poultry	9	2	15
						CP24	Conventional poultry	10	1	21
						CP25	Conventional poultry	10	2	21
