# Supplementary material for: Geography as non-genetic modulation factor of chicken cecal microbiota
Source: PLoS One. 2021 Jan 6;16(1):e0244724. doi: 10.1371/journal.pone.0244724 (PMC7787451; doi:10.1371/journal.pone.0244724)
Supplement: S2 Table — Chicken GIT samples were evaluated from different geographic locations designated as AUS: Australia, ARG: Argentina. CRO: Croatia, GER: Germany, HUN: Hungary, MAL: Malaysia, SLO: Slovenia, and USA: United States. (XLSX) [file pone.0244724.s004.xlsx]

## Sheet: Sheet1
S2 Table. Statistical analysis for relative abundance of the predominant families in the chicken GIT samples evaluated from different geographic locations designated as
AUS: Australia, ARG: Argentina, CRO: Croatia, GER: Germany, HUN: Hungary, MAL: Malaysia, SLO: Slovenia and USA: United States.
Phyla	Class	Order	Family	ARG	AUS	CRO	GER	HUN	MAL	SLO	USA
Firmicutes				50,31bc	70,29b	72,48b	27,81c	72,07b	85,56a	93,62a	96,89a
	Clostridia			45,05b	8,60d	6,90d	25,28bc	24,86c	74,72a	2,79d	90,86a
		Clostridiales		45,05b	8,60d	6,90d	25,28bc	24,86c	74,72a	2,79d	90,86a
			Ruminococcaceae	23,97a	2,35b	0,72b	15,11ab	11,58b	29,69a	0,51b	11,62ab
			Lachnospiraceae	8.63	1.61	0.45	1.01	5.31	12.97	0.15	46,83a
			Veillonelaceae	3,46a	0	0	0.61	0.86	0.87	0.02	0
	Bacilli			5,08c	61,54b	65,57b	0,8c	47,21b	10,5c	90,83a	0,52c
		Lactobacillales		5,07c	61,54b	57,55b	0,8c	47,17b	9,14c	90,73a	0,45c
			Lactobacillaceae	4,53c	61,54b	44,19b	0,75c	41,09b	2,36c	87,85a	0,13c
		Turicibacterales		0	0	2,22a	0	0.04	1.16	0.01	0.07
			Turicibacteraceae	0	0	2,22a	0	0.04	1.16	0.01	0.07
Bacteroidetes				46,30b	29,33bc	0,37e	72,00a	16,78cd	6,42de	0,09e	3,06e
	Bacteroidia			46,30b	29,33bc	0,37e	72,00a	16,78cd	6,42de	0,09e	3,06e
		Bacteroidales		46,30b	29,33bc	0,37e	72,00a	16,78cd	6,42de	0,09e	3,06e
			Bacteoidaceae	40,42b	4,88cd	0,13d	67,97a	8,49c	5,19cd	0,05d	0d
			[Odoribacteraceae]	0	24,39a	0	4.03	0.01	0.05	0	0
			Rikenellaceae	5,88a	0	0.24	0	0.48	0.55	0.03	0
Proteobacteria				3,35b	0,38b	22,31a	0,19b	10,45ab	7,48ab	6,17b	0,05b
	Epsilonbacteria			0.55	0	0.07	0	4,52a	0	0.08	0
		Campylobacterales		0.55	0	0.07	0	4,52a	0	0.08	0
			Campylobacteraceae	0	0	0	0	3,37a	0	0.07	0
	Gammaproteobacteria			2.17	0	22,20a	0.19	5.39	6.82	6.08	0.05
		Enterobacteriales		2.17	0	20,98a	0.19	5.39	6.66	6.08	0.05
			Enterobacteriaceae	2.17	0	20,98a	0.19	5.39	6.65	6.08	0.05
Actinobacteria				0.05	0	4,84a	0	0.02	0.32	0.13	0
	Actinobacteria			0.05	0	4,84a	0	0.02	0.12	0.13	0
		Actinomycetales		0.05	0	4,84a	0	0.02	0.11	0.13	0
			Corynebacteriaceae	0.01	0	3,26a	0	0.02	0.03	0.12	0
Different letters indicate significant differences between treatments according to ANOVA and Bonferroni multiple test (P < 0.05) performed in STAMP.
Different letters indicate significant differences between treatments according to ANOVA and Bonferroni multiple test (P < 0.05) performed in STAMP.
