# Supplementary material for: Geography as non-genetic modulation factor of chicken cecal microbiota
Source: PLoS One. 2021 Jan 6;16(1):e0244724. doi: 10.1371/journal.pone.0244724 (PMC7787451; doi:10.1371/journal.pone.0244724)
Supplement: S3 Table — Argentinian samples were designated as CP: Conventional Poultry, ET: Experimental Trial, and AE: Agroecological Farm. (XLSX) [file pone.0244724.s005.xlsx]

## Sheet: Sheet1
S3 Table. Statistical analysis for predominant families in chicken cecal Argentinian microbiota designated as CP: Conventional Poultry,
ET: Experimental Trial and AE: Agroecological Farm.
Phylum	Class	Order	Family	CP	ET	AE
Firmicutes				45.79b	50.67b	27.11a
	Clostridia			41.18b	47.23b	25.68a
		Clostridiales		41.18b	47.23b	25.68a
			Ruminococcaceae	18.22b	17.64b	4.96a
			Lachnospiraceae	5.43	7.82	4.36
			Veillonelaceae	4.98	2.49	7.35
	Bacilli			3.81b	3.24b	0.57a
		Lactobacillales		3.78b	3.23b	0.34a
			Lactobacillaceae	3.68b	2.87b	0.24a
Bacteroidetes				46.75	44.84	38.35
	Bacteroidea			46.75	44.84	38.35
		Bacteroidales		46.75	44.84	38.35
			Bacteoidaceae	18.56b	33.47a	18.28b
			Rikenellaceae	15.47a	5.86b	1.46b
			Barnesiellaceae	8.39	5.5	1.27
Proteobacteria				2.52b	3.41b	8.01a
	Deltaproteobacteria			0.41a	0.00c	2.32b
		Desulfovibrionales		0.41a	0.00c	2.32b
			Desulfovibrionaceae	0.41a	0.00c	2.32b
	Alphaproteobacteria			0.09a	0.00c	0.30b
		RF32		0.09a	0.00c	0.29b
	Gammaproteobacteria			0.32a	2.08b	1.68b
		Enterobacteriales		0.32b	1.96a	0.84b
			Enterobacteriaceae	0.32b	1.96a	0.84b
Different letters indicate significant differences among treatments according to ANOVA and Bonferroni multiple test (P < 0.05) performed in STAMP.
